# Supplementary material for: Optimal Motion Control of a Capsule Endoscope in the Stomach Utilizing a Magnetic Navigation System with Dual Permanent Magnets
Source: Micromachines (Basel). 2024 Aug 14;15(8):1032. doi: 10.3390/mi15081032 (PMC11356598; doi:10.3390/mi15081032)
Supplement: Supplementary file 1 [file micromachines-15-01032-s001.zip]

Archive with 1 entries (1 files):
- micromachines-3133536-supplementary.wmv
